# Supplementary material for: From Childhood Burdens to Relationship Strains: Exploring Partner Parentification and Couple Burnout
Source: Behav Sci (Basel). 2026 Jan 26;16(2):177. doi: 10.3390/bs16020177 (PMC12938075; doi:10.3390/bs16020177)
Supplement: Supplementary file 1 [file behavsci-16-00177-s001.zip]

Archive with 1 entries (1 files):
- behavsci-3849337-supplementary.xlsx
