# Supplementary material for: From Childhood Burdens to Relationship Strains: Exploring Partner Parentification and Couple Burnout
Source: Behav Sci (Basel). 2026 Jan 26;16(2):177. doi: 10.3390/bs16020177 (PMC12938075; doi:10.3390/bs16020177)
Supplement: Supplementary file 1 [file behavsci-16-00177-s001.zip › behavsci-3849337-supplementary.xlsx]

## Sheet: Sayfa1
	Responses
Kadın	Ev işi olan her noktada ve cocukla ilgili işlerde	INSTRUMENTAL (managing instrumental -childcare, homecare- responsibilities)
Kadın	Çocuğumuza karşı davranışlarında	EMOTIONAL (guidance)
Kadın	Çocuklara karşı sürekli kuralcı olan kişi olmak sürekli teselli eden taraf olmak hep herşeyi düşünen taraf olmak sırf üzülmesin diye gibi vs	EMOTIONAL (support)
Kadın	Ev işlerinde	INSTRUMENTAL (managing instrumental -childcare, homecare- responsibilities)
Kadın	Ev işlerinde	INSTRUMENTAL (managing instrumental -childcare, homecare- responsibilities)
Kadın	Evdeki işlerin tüm sorumluluğunun üstümde olması	INSTRUMENTAL (managing instrumental -childcare, homecare- responsibilities)
Kadın	Tüm işlere ben koşturuyorum planlıyorum	INSTRUMENTAL (managing instrumental -childcare, homecare- responsibilities)
Kadın	Ev ile ilgili sorumluluklar konusunda özellikle. Yapilmasi gerekenleri takip etmek ona hatırlatmak ozelliklle	INSTRUMENTAL (managing instrumental -childcare, homecare- responsibilities), EMOTIONAL (guidance)
Kadın	Onun açlık/tokluk durumunu düşünüp aksiyon almak	EMOTIONAL (caring)
Erkek	Sağlık	EMOTIONAL (caring)
Kadın	Kendini değersiz hissettiği anlarda çok değerli biri olduğunu ona söylerken.	EMOTIONAL (caring and support)
Kadın	Harcamalarında	INSTRUMENTAL (managing finances)
Kadın	Sağlık ekonomik sorumluluk, çocukların sorumluluğu...	INSTRUMENTAL (managing instrumental -childcare-responsibilities), EMOTIONAL (caring - health-related)
Kadın	Hastaneye giderken beni yanında götürmesi, hastayken bir su bile atin almaması, ben hastayken her işin benim tarafımdan yine eksiksiz yapılması, evde her işi benim yapmam, tıpkı bir çocuk gibi her zaman sana yardımcı olurum ben diyerek ne zaman yardıma ihtiyacım olsa olmaması, işten kaçması, annesinin sürekli nazlı davranması benim ise sürekli annesi gibi onun nazini çekmem.	INSTRUMENTAL (managing instrumental roles i.e., managing home tasks), EMOTIONAL (caring & supporting)
Kadın	Karnı aç mı tok mu diye düşünüyorum, gereksiz harcama yaptığı zaman uyarıyorum.	EMOTIONAL (caring), INSTRUMENTAL (managing finances)
Erkek	Stres yönetimi, problem çözümü,Günlük sorumluluklar.	EMOTIONAL (caring, supporting, guidance)
Kadın	Sorumluluk alma	EMOTIONAL (guidance)
Kadın	Yemekleri ben yapıyorum, ev temizliğini büyük oranda ben yapıyorum	INSTRUMENTAL (managing home-related tasks, i.e., cooking, cleaning)
Erkek	Toplum içindeki hal ve hareketleri ve çocuğa davranış şekli ile ilgili olarak genelde	EMOTIONAL (guidance)
Kadın	Sosyal etkinliklerde bilgi vermek yönlendirmek.Ev yönetimi gibi	EMOTIONAL (guidance)
Erkek	Kaygı dindirmek, bazı işleri tek başına halletmek, kaygı dindirmek.	EMOTIONAL (caring & support), INSTRUMENTAL (managing instrumental tasks "bazı işleri tek başına halletmek")
Kadın	Ev tertip düzen temizliği,para idaresi	INSTRUMENTAL (managing home-related tasks i.e., cleaning, managing finances)
Kadın	Karar verme süreçleri	EMOTIONAL (guidance)
Kadın	Kıyafet vermek yemek	EMOTIONAL (caring), INSTRUMENTAL (cooking)
Kadın	Bir sorunla karşı karşıya kaldığında yada iş veya evimizin sorumluluğuyla ilgili bir durum olduğunda	EMOTIONAL (guidance, support)
Kadın	Yapması gereken işleri kendi akıl edemediği oluyor veya belki de fazla önemsemiyor. Ben de sabırsız bir tipim bu yüzden ne yapması gerektiğini söylerken buluyorum kendimi	EMOTIONAL (guidance)
Erkek	Sorumluluk almak istememek en önemli sorulardan biri bence	EMOTIONAL (guidance gibi geldi, tek başına sorumluluk/karar alamamak gibi)
Kadın	Olgunluk yeterliliği olmuyor	EMOTIONAL (guidance, support)
Erkek	Korumacilik, her alanda destek kuvvet olma(karismamam gereken durumlarda bile)	EMOTIONAL (caring, supporting, guidance)
Kadın	Her türlü kaygılarını giderme.	EMOTIONAL (caring)
Erkek	Alınacak sorumluluklarda	EMOTIONAL (guidance, support gibi geldi bana)
Kadın	Sürekli güçlü olmak,kaygılarını dindirmek	EMOTIONAL (support, caring)
Kadın	Alış veriş iş hayatı	INSTRUMENTAL (managing home-related tasks)
Kadın	Bana fikir sormadan hiçbir işi yapamıyor	EMOTIONAL (guidance)
Kadın	Para kontrolü, eşyalarının yeri, ben yokken evde yemek bile yiyemesi, alışverişini bile bensiz yapamaması	INSTRUMENTAL (managing finances, cooking, shopping)
Kadın	Eşim işe gidip geldiğinde yorgun ve stresli olduğu durumda benimde yorgun olmama rağmen evdeki isleri üstlemek	INSTRUMENTAL (managing home-related tasks)
Kadın	Daginikliklarini toplamak, ne giyeceğini söylemek ..	INSTRUMENTAL (managing home-related tasks -cleaning), EMOTIONAL (guidance, caring)
Kadın	Çocuklarla ve evle ilgili işleri tek başına halletmek	INSTRUMENTAL (managing home-related tasks, childcare)
Kadın	Sorumluluklarını hatırlatmak	EMOTIONAL (guidance)
Erkek	Kaygılarını dindirmek	EMOTIONAL (caring, support)
Kadın	Elini kurula dişini fırçala klozeti sil	EMOTIONAL (guidance)
Kadın	Ev sorumluluklarının çoğunu ben üstleniyorum	INSTRUMENTAL (managing home-related tasks)
Kadın	Kaygılarını dindirmek	EMOTIONAL (support)
Kadın	Anne
Kadın	Genelde ev işleri	INSTRUMENTAL (managing home-related tasks)
Kadın	Alinacak kararlar konusunda	EMOTIONAL (guidance)
Kadın	Eşimi her gün zorla uyandırıyorum.	EMOTIONAL (caring)
Kadın	Anne
Kadın	Ekonomik durumlar, ev işlerini o yapamaz gibi geliyor ben yapıyorum	INSTRUMENTAL (managing finances, home-related tasks)
Kadın	İnsanlara karşı davranışlarında	EMOTIONAL (guidance)
Kadın	Sinirlendiğinde sakinleştirmek, böcek ve hayvan korkusu olduğu için bunları bertaraf etmeye çalışmak	EMOTIONAL (support)
Kadın	Hasta olduğunda ve bı ıse kalkıstıgında yonlendırmek gıbı	EMOTIONAL (guidance)
Kadın	Sorumluluk alımaması	EMOTIONAL (guidance)
Erkek	Yönlendirme, harekete geçirme	EMOTIONAL (guidance)
Kadın	Daha düzenli olması gerektiğini hatırlattığımda	EMOTIONAL (guidance)
Kadın	İş sorumluluğu	EMOTIONAL (guidance)
Kadın	Maddi ve manevi tüm sorumluluklarını üstlenmek	INSTRUMENTAL, EMOTIONAL
Kadın	Eşimin ailedeki rolünü üstlendiğim oluyor, çoğu işi tek başıma hallediyorum	INSTRUMENTAL (managing home-related tasks)
Kadın	İşi ile ilgili bir sorun olduğunda kaygısını azaltmak için	EMOTIONAL (caring, support)
Kadın	Sürekli temizlik konusunda uyarmak zorunda kalıyorum	EMOTIONAL (guidance)
Kadın	Tüm alışverişini ben yaparım ne yiyeceğine benim karar vermemi ister	INSTRUMENTAL (managing home-related tasks), EMOTIONAL (guidance)
Kadın	Bazı sorumluluklarını sürekli hatırlatmam gerekiyor, bazen söylemeden yapması gerekenleri erteleyip sonra unutuyor.	EMOTIONAL (guidance)
Kadın	Giysi seçimlerinde, bir telefon görüşmesi gerçekleştireceğinde neler diyeceğini söylemek, kendini iyi ifade edemediğinde konuşmalarına müdahale etmek gibi	EMOTIONAL (guidance)
Kadın	İşleri tek başına halletmek, eşimin kaygılarını dindirmek	INSTRUMENTAL, EMOTIONAL
Kadın	Kaygılarını azaltmak, sorunlarına çözüm bulmak ve içini rahatlatmak	EMOTIONAL (caring, support)
Kadın	Ev işleri, evdeki eşyalarının nerede olduğuyla ilgili sorular, ne yediğini kontrol etme	EMOTIONAL (caring, guidance)
Kadın	Eğitimine destek veriyorum, herhangi bir iş yapılacağında karar veren kısım ben oluyorum	EMOTIONAL (support, guidance)
Kadın	Yemek,giyinmee	INSTRUMENTAL (cooking), EMOTIONAL (guidance)
Kadın	Öz bakım konusunda uyarmak, tüm ev işlerini üstlenmek, kendi eşyalarını bulmasına yardımcı olmak	INSTRUMENTAL (managing home-related tasks), EMOTIONAL (guidance)
Kadın	Evle alakalı işler	INSTRUMENTAL
Kadın	Evin tüm para işlerini ben yapıyorum. Eşimin kıyafet alışverişini ben yapıyorum.	INSTRUMENTAL (managing finances, shopping)
Kadın	Ailesi ile arasındaki tartışmaları dindirmeye, haksızlıkları engellemeye, onu korumaya çalışıyorum.	EMOTIONAL (support, caring)
Kadın	Ev işleri konusunda	INSTRUMENTAL
Kadın	Üşümesi ve hasta olması ihtimali beni zaman zaman düşündürüyor, bu zamanlarda annesinin vereceği tepkileri veriyormuş gibi hissediyorum	EMOTIONAL (caring)
Kadın	Bazen eşime karşı ebeveyn rolü üstlendiğimi hissediyorum. Örneğin, onun sorumluluklarını yerine getirmesi için sık sık hatırlatma yapmam veya bazı konuları (faturaların ödenmesi, doktora gitmesi gibi) takip etmem gerekiyor. Ayrıca, bazen ev veya ilişkiyle ilgili önemli kararları tek başıma almak zorunda kalıyorum ve bu durum da sanki onun yerine karar veren bir ebeveyn gibi hissetmeme sebep oluyo…	EMOTIONAL (guidance, support, caring)
Kadın	sürekli akıl verip sakinleştirmeye çalışmak 😂	EMOTIONAL (guidance, support)
Kadın	Çocuklar ve ev işleriyle alakalı her konuda	INSTRUMENTAL (home-related tasks, childcare tasks)
Kadın	Onun secimlerinde destek olmak, cocuk gibi davrandiginda hos karsilamak	EMOTIONAL (guidance, support)
Kadın	Akıl vermekte	EMOTIONAL (guidance)
Kadın	sorun çözme durumlarında	EMOTIONAL (guidance)
Kadın	Kıyafetlerini yıkamak, yemeğini yapmak vb	INSTRUMENTAL (cleaning, cooking)
Kadın	Anne
Kadın	Dışarı çıkarken hazırlanırken, valiz hazırlarken, yemek yaparken gibi	INSTRUMENTAL (cooking), EMOTIONAL (guidance, caring)
Kadın	Sürekli olarak eşimin dağınıklığını toplamak durumunda hissetmem ve evliliğimde sıranın bir türlü bana gelememesi konusunda eşime karşı ebeveyn rolü alıyorum	INSTRUMENTAL (managing home-related tasks)
Kadın	Ev işlerini tek başına takip etme ve yapma	INSTRUMENTAL (managing home-related tasks)
Kadın	Hastalıkta,Yönlendirmede	EMOTIONAL (guidance, caring)
Kadın	Temizlik veya yemek yapmayı bilmiyor	INSTRUMENTAL (cooking, cleaning)
Kadın	He şeyi söyleyerek yapması bazen söyleneni bile unutması	EMOTIONAL (guidance)
Kadın	ev işleri	INSTRUMENTAL (managing home related tasks)
Kadın	Mesela soğuk havada atletsiz dışarı çıkmaması için uyarıda bulunmam	EMOTIONAL (caring)
Kadın	Ekonomik sosyal ilişkiler İş hayatı Ev işleri	INSTRUMENTAL (managing finances, homerelated tasks), EMOTIONAL (sosyal ilişkiler dediği için guidance?)
Kadın	Birçok alanda
Kadın	Tum isleri tek basina halletmek ve surekli guclu olmak	INSTRUMENTAL (managing tasks), EMOTIONAL (support)
Kadın	Sadece zaman zaman kaygılarını ya da kafa karışıklığını yatıştırmaya çalışıyor gibi, o huysuzlandığında bazen ona bir çocukmuş gibi yaklaştığımı fark ediyorum.	EMOTIONAL (caring, support)
Kadın	Halledilmesi gereken işleri her seferinde hatırlatmam gerekiyor. En basit örneği vermem gerekirse; şehir dışına çıkacağı zamanlar.. Hafta sonları tren biletleri çoğunlukla hemen tükeniyor. Her seferinde zamanında alması için hatırlatmam gerekiyor. Hatırlatmadığımda biletler tükenmiş oluyor ve hiç sevmediği halde otobüsle gitmek durumunda kalıyor. Birlikte yapacağımız tüm işleri benim planlamamı i…	EMOTIONAL (guidance)
Kadın	Ev işlerini yaparken	INSTRUMENTAL (managing home-related tasks)
Kadın	Bazen, başını dizime koyup sevmemi istediği ve hep ilgi beklediği zaman :) çocuk gibi küstüğü zaman.	EMOTIONAL (caring, support)
